# Supplementary material for: Plasma Circulating Vitamin C Levels and Risk of Endometrial Cancer: A Bi-Directional Mendelian Randomization Analysis
Source: Front Med (Lausanne). 2022 Mar 23;9:792008. doi: 10.3389/fmed.2022.792008 (PMC8984247; doi:10.3389/fmed.2022.792008)
Supplement: Supplementary file 1 [file Table_1.XLSX]

## Sheet: Supplementary table 1
Supplementary table 1. Detailed information of each Vitamin-C-specific SNP selected in our study.
Phenotype	SNP	gene	effect_allele	eaf	beta	se	pval	other_allele
Vitamin C	rs13028225	SLC23A3	T	0.857	0.102	0.009	2.38e-30	C
Vitamin C	rs7740812	GSTA5	G	0.594	0.038	0.006	1.88e-09	A
Vitamin C	rs10136000	AKT1	A	0.283	0.04	0.007	1.33e-08	G
Vitamin C	*rs56738967	MAF	C	0.321	0.041	0.007	7.62e-10	G
Vitamin C	rs33972313	SLC23A1	C	0.968	0.36	0.018	4.61e-90	T
Vitamin C	rs6693447	RER1	T	0.551	0.039	0.006	6.25e-10	G
Vitamin C	rs10051765	RGS14	C	0.342	0.039	0.007	3.64e-09	T
Vitamin C	rs2559850	CHPT1	A	0.598	0.058	0.006	6.3e-20	G
Vitamin C	rs117885456	SNRPF	A	0.087	0.078	0.012	1.7e-11	G
Vitamin C	**rs174547	FADS1	C	0.328	0.036	0.007	3.84e-08	T
Vitamin C	***rs9895661	BCAS3	T	0.817	0.063	0.008	1.05e-14	C
se: standard error, eaf: effect allele frequency, pval: p-value.
*rs56738967 was previously published in "Whole-genome sequence-based analysis of thyroid function" by Taylor PN et al. (PMID: 25743335).
**rs174547 was previously published in "Genetically predicted plasma phospholipid arachidonic acid concentrations and 10 site-specific cancers in UK biobank and genetic consortia participants: A mendelian randomization study." by Larsson SC et al. (PMID: 33199044).
***rs9895661 was previously published in "Polygenic analysis of the effect of common and low-frequency genetic variants on serum uric acid levels in Korean individuals." by Cho SK et al. (PMID: 32514006).
