# Supplementary material for: Plasma Circulating Vitamin C Levels and Risk of Endometrial Cancer: A Bi-Directional Mendelian Randomization Analysis
Source: Front Med (Lausanne). 2022 Mar 23;9:792008. doi: 10.3389/fmed.2022.792008 (PMC8984247; doi:10.3389/fmed.2022.792008)
Supplement: Supplementary file 2 [file Table_2.XLSX]

## Sheet: Supplementary table 2
Supplementary table 2. Summary Mendelian randomization estimates of plasma circulating vitamin C levels on endometrial cancer risks utilizing eleven single nucleotide polymorphisms as instrumental variables.
id.exposure	id.outcome	outcome	exposure	method	nsnp	b	se	pval	lo_ci	up_ci	or	or_lci95	or_uci95
fnTeu4	ebi-a-GCST006464	Endometrial cancer || id:ebi-a-GCST006464	Vitamin C	MR Egger	11	0.309588	0.169455	0.100982	-0.0225444	0.64172	1.36286	0.977708	1.89975
fnTeu4	ebi-a-GCST006464	Endometrial cancer || id:ebi-a-GCST006464	Vitamin C	Weighted median	11	0.309796	0.110406	0.0050164	0.0934009	0.526191	1.36315	1.0979	1.69247
fnTeu4	ebi-a-GCST006464	Endometrial cancer || id:ebi-a-GCST006464	Vitamin C	Inverse variance weighted	11	0.317824	0.100774	0.00161138	0.120308	0.515341	1.37414	1.12784	1.67421
fnTeu4	ebi-a-GCST006465	Endometrial cancer (endometrioid histology) || id:ebi-a-GCST006465	Vitamin C	MR Egger	11	0.214347	0.275394	0.456349	-0.325425	0.754118	1.23905	0.722221	2.12574
fnTeu4	ebi-a-GCST006465	Endometrial cancer (endometrioid histology) || id:ebi-a-GCST006465	Vitamin C	Weighted median	11	0.23911	0.135456	0.0775274	-0.0263847	0.504604	1.27012	0.97396	1.65633
fnTeu4	ebi-a-GCST006465	Endometrial cancer (endometrioid histology) || id:ebi-a-GCST006465	Vitamin C	Inverse variance weighted	11	0.280858	0.164671	0.0880882	-0.0418973	0.603614	1.32427	0.958968	1.82872
fnTeu4	ebi-a-GCST006466	Endometrial cancer (Non-endometrioid histology) || id:ebi-a-GCST006466	Vitamin C	MR Egger	11	0.204522	0.381897	0.605254	-0.543997	0.953041	1.22694	0.580424	2.59359
fnTeu4	ebi-a-GCST006466	Endometrial cancer (Non-endometrioid histology) || id:ebi-a-GCST006466	Vitamin C	Weighted median	11	0.244962	0.299452	0.413337	-0.341963	0.831888	1.27757	0.710374	2.29765
fnTeu4	ebi-a-GCST006466	Endometrial cancer (Non-endometrioid histology) || id:ebi-a-GCST006466	Vitamin C	Inverse variance weighted	11	0.33083	0.238102	0.164697	-0.13585	0.79751	1.39212	0.872974	2.22001
SNP: single nucleotide polymorphism, b: beta, se: standard error, or: odds ratio, p: p-value, id: identification, ci: confidence interval.
