# Supplementary material for: Plasma Circulating Vitamin C Levels and Risk of Endometrial Cancer: A Bi-Directional Mendelian Randomization Analysis
Source: Front Med (Lausanne). 2022 Mar 23;9:792008. doi: 10.3389/fmed.2022.792008 (PMC8984247; doi:10.3389/fmed.2022.792008)
Supplement: Supplementary file 3 [file Table_3.XLSX]

## Sheet: Supplementary table 3
Supplementary table 3. Summary Mendelian randomization estimates of plasma circulating vitamin C levels on endometrial cancer risk after excluding pleiotropic single nucleotide polymorphisms with secondary phenotypes.
id.exposure	id.outcome	outcome	exposure	method	nsnp	b	se	pval	lo_ci	up_ci	or	or_lci95	or_uci95
r7TsaV	ebi-a-GCST006464	Endometrial cancer || id:ebi-a-GCST006464	Vitamin C	MR Egger	8	0.322357	0.204911	0.166746	-0.079269	0.723983	1.38038	0.923791	2.06263
r7TsaV	ebi-a-GCST006464	Endometrial cancer || id:ebi-a-GCST006464	Vitamin C	Weighted median	8	0.308294	0.108457	0.00447542	0.0957185	0.520869	1.3611	1.10045	1.68349
r7TsaV	ebi-a-GCST006464	Endometrial cancer || id:ebi-a-GCST006464	Vitamin C	Inverse variance weighted	8	0.332408	0.125707	0.00818567	0.0860228	0.578793	1.39432	1.08983	1.78388
r7TsaV	ebi-a-GCST006465	Endometrial cancer (endometrioid histology) || id:ebi-a-GCST006465	Vitamin C	MR Egger	8	0.278046	0.315302	0.411795	-0.339947	0.896038	1.32055	0.711808	2.44988
r7TsaV	ebi-a-GCST006465	Endometrial cancer (endometrioid histology) || id:ebi-a-GCST006465	Vitamin C	Weighted median	8	0.238596	0.134785	0.0766942	-0.0255825	0.502775	1.26947	0.974742	1.6533
r7TsaV	ebi-a-GCST006465	Endometrial cancer (endometrioid histology) || id:ebi-a-GCST006465	Vitamin C	Inverse variance weighted	8	0.257812	0.193636	0.183049	-0.121715	0.637338	1.2941	0.885401	1.89144
r7TsaV	ebi-a-GCST006466	Endometrial cancer (Non-endometrioid histology) || id:ebi-a-GCST006466	Vitamin C	MR Egger	8	0.184373	0.389276	0.652506	-0.578609	0.947354	1.20246	0.560678	2.57888
r7TsaV	ebi-a-GCST006466	Endometrial cancer (Non-endometrioid histology) || id:ebi-a-GCST006466	Vitamin C	Weighted median	8	0.230377	0.31956	0.470959	-0.39596	0.856715	1.25907	0.673033	2.35541
r7TsaV	ebi-a-GCST006466	Endometrial cancer (Non-endometrioid histology) || id:ebi-a-GCST006466	Vitamin C	Inverse variance weighted	8	0.329973	0.255395	0.196353	-0.170601	0.830547	1.39093	0.843158	2.29457
SNP: single nucleotide polymorphism, b: beta, se: standard error, or: odds ratio, p: p-value, id: identification, ci: confidence interval.
