# Supplementary material for: Plasma Circulating Vitamin C Levels and Risk of Endometrial Cancer: A Bi-Directional Mendelian Randomization Analysis
Source: Front Med (Lausanne). 2022 Mar 23;9:792008. doi: 10.3389/fmed.2022.792008 (PMC8984247; doi:10.3389/fmed.2022.792008)
Supplement: Supplementary file 4 [file Table_4.XLSX]

## Sheet: Supplementary table 4
Supplementary table 4. Single Mendelian randomization analysis of plasma circulating vitamin C levels on cancer risks.
exposure	outcome	id.exposure	id.outcome	samplesize	SNP	b	se	p
Vitamin C	Endometrial cancer || id:ebi-a-GCST006464	fnTeu4	ebi-a-GCST006464	121885	rs10051765	0.363208	0.431908	0.400383
Vitamin C	Endometrial cancer || id:ebi-a-GCST006464	fnTeu4	ebi-a-GCST006464	121885	rs10136000	1.46262	0.446185	0.00104526
Vitamin C	Endometrial cancer || id:ebi-a-GCST006464	fnTeu4	ebi-a-GCST006464	121885	rs117885456	-0.274141	0.403322	0.496689
Vitamin C	Endometrial cancer || id:ebi-a-GCST006464	fnTeu4	ebi-a-GCST006464	121885	rs13028225	0.668858	0.22185	0.00257055
Vitamin C	Endometrial cancer || id:ebi-a-GCST006464	fnTeu4	ebi-a-GCST006464	121885	rs174547	0.448781	0.444808	0.313008
Vitamin C	Endometrial cancer || id:ebi-a-GCST006464	fnTeu4	ebi-a-GCST006464	121885	rs2559850	-0.0492253	0.279595	0.860247
Vitamin C	Endometrial cancer || id:ebi-a-GCST006464	fnTeu4	ebi-a-GCST006464	121885	rs33972313	0.309561	0.123866	0.0124488
Vitamin C	Endometrial cancer || id:ebi-a-GCST006464	fnTeu4	ebi-a-GCST006464	121885	rs56738967	0.367251	0.396354	0.354147
Vitamin C	Endometrial cancer || id:ebi-a-GCST006464	fnTeu4	ebi-a-GCST006464	121885	rs6693447	0.247315	0.401751	0.538163
Vitamin C	Endometrial cancer || id:ebi-a-GCST006464	fnTeu4	ebi-a-GCST006464	121885	rs7740812	-0.131002	0.4753	0.78284
Vitamin C	Endometrial cancer || id:ebi-a-GCST006464	fnTeu4	ebi-a-GCST006464	121885	rs9895661	0.0174576	0.327184	0.957447
Vitamin C	Endometrial cancer || id:ebi-a-GCST006464	fnTeu4	ebi-a-GCST006464	121885	All - Inverse variance weighted	0.317824	0.100774	0.00161138
Vitamin C	Endometrial cancer || id:ebi-a-GCST006464	fnTeu4	ebi-a-GCST006464	121885	All - MR Egger	0.309588	0.169455	0.100982
SNP: single nucleotide polymorphism, b: beta, se: standard error, p: p-value, id: identification.
