# Supplementary material for: Plasma Circulating Vitamin C Levels and Risk of Endometrial Cancer: A Bi-Directional Mendelian Randomization Analysis
Source: Front Med (Lausanne). 2022 Mar 23;9:792008. doi: 10.3389/fmed.2022.792008 (PMC8984247; doi:10.3389/fmed.2022.792008)
Supplement: Supplementary file 5 [file Table_5.XLSX]

## Sheet: Supplementary table 5
Supplementary Table 5. MR-Egger regression analyses on detecting directional pleiotropy of Mendelian randomization.
id.exposure	id.outcome	outcome	exposure	egger_intercept	se	pval
fnTeu4	ebi-a-GCST006464	Endometrial cancer || id:ebi-a-GCST006464	Vitamin C	0.000724594	0.0116163	0.951626
fnTeu4	ebi-a-GCST006465	Endometrial cancer (endometrioid histology) || id:ebi-a-GCST006465	Vitamin C	0.0058414	0.0188427	0.763613
fnTeu4	ebi-a-GCST006466	Endometrial cancer (Non-endometrioid histology) || id:ebi-a-GCST006466	Vitamin C	0.0109903	0.0259806	0.682209
se: standard error, p: p-value.
