# Supplementary material for: Plasma Circulating Vitamin C Levels and Risk of Endometrial Cancer: A Bi-Directional Mendelian Randomization Analysis
Source: Front Med (Lausanne). 2022 Mar 23;9:792008. doi: 10.3389/fmed.2022.792008 (PMC8984247; doi:10.3389/fmed.2022.792008)
Supplement: Supplementary file 6 [file Table_6.XLSX]

## Sheet: Supplementary table 6
Supplementary table 6. Heterogeneity test of Mendelian randomization.
id.exposure	id.outcome	outcome	exposure	method	Q	Q_df	Q_pval	I2
fnTeu4	ebi-a-GCST006464	Endometrial cancer || id:ebi-a-GCST006464	Vitamin C	MR Egger	14.8409	9	0.0953994	0.393569
fnTeu4	ebi-a-GCST006464	Endometrial cancer || id:ebi-a-GCST006464	Vitamin C	Inverse variance weighted	14.8473	10	0.137728	0.326478
fnTeu4	ebi-a-GCST006465	Endometrial cancer (endometrioid histology) || id:ebi-a-GCST006465	Vitamin C	MR Egger	28.1697	9	0.000893531	0.0354991
fnTeu4	ebi-a-GCST006465	Endometrial cancer (endometrioid histology) || id:ebi-a-GCST006465	Vitamin C	Inverse variance weighted	28.4705	10	0.00151707	0.0351241
fnTeu4	ebi-a-GCST006466	Endometrial cancer (Non-endometrioid histology) || id:ebi-a-GCST006466	Vitamin C	MR Egger	4.63435	9	0.864948	0.21578
fnTeu4	ebi-a-GCST006466	Endometrial cancer (Non-endometrioid histology) || id:ebi-a-GCST006466	Vitamin C	Inverse variance weighted	4.8133	10	0.903296	0.207758
df: degrees of freedom, pval: p-value.
