# Supplementary material for: Plasma Circulating Vitamin C Levels and Risk of Endometrial Cancer: A Bi-Directional Mendelian Randomization Analysis
Source: Front Med (Lausanne). 2022 Mar 23;9:792008. doi: 10.3389/fmed.2022.792008 (PMC8984247; doi:10.3389/fmed.2022.792008)
Supplement: Supplementary file 7 [file Table_7.XLSX]

## Sheet: Supplementary table 7
Supplementary table 7. Leave-one-out analysis.
exposure	outcome	id.exposure	id.outcome	samplesize	SNP	b	se	p
Vitamin C	Endometrial cancer || id:ebi-a-GCST006464	5Kf638	ebi-a-GCST006464	121885	rs10051765	0.31239	0.108464	0.00397504
Vitamin C	Endometrial cancer || id:ebi-a-GCST006464	5Kf638	ebi-a-GCST006464	121885	rs10136000	0.273549	0.0837134	0.0010843
Vitamin C	Endometrial cancer || id:ebi-a-GCST006464	5Kf638	ebi-a-GCST006464	121885	rs117885456	0.340595	0.100216	0.000677319
Vitamin C	Endometrial cancer || id:ebi-a-GCST006464	5Kf638	ebi-a-GCST006464	121885	rs13028225	0.257882	0.10199	0.0114555
Vitamin C	Endometrial cancer || id:ebi-a-GCST006464	5Kf638	ebi-a-GCST006464	121885	rs174547	0.310017	0.108537	0.00428582
Vitamin C	Endometrial cancer || id:ebi-a-GCST006464	5Kf638	ebi-a-GCST006464	121885	rs2559850	0.350913	0.104133	0.000752056
Vitamin C	Endometrial cancer || id:ebi-a-GCST006464	5Kf638	ebi-a-GCST006464	121885	rs33972313	0.317475	0.142337	0.0257177
Vitamin C	Endometrial cancer || id:ebi-a-GCST006464	5Kf638	ebi-a-GCST006464	121885	rs56738967	0.311312	0.108569	0.00413852
Vitamin C	Endometrial cancer || id:ebi-a-GCST006464	5Kf638	ebi-a-GCST006464	121885	rs6693447	0.317346	0.108704	0.00350745
Vitamin C	Endometrial cancer || id:ebi-a-GCST006464	5Kf638	ebi-a-GCST006464	121885	rs7740812	0.329041	0.104654	0.00166612
Vitamin C	Endometrial cancer || id:ebi-a-GCST006464	5Kf638	ebi-a-GCST006464	121885	rs9895661	0.331973	0.106698	0.00186234
Vitamin C	Endometrial cancer || id:ebi-a-GCST006464	5Kf638	ebi-a-GCST006464	121885	All	0.313983	0.100946	0.00186832
SNP: single nucleotide polymorphism, b: beta, se: standard error, p: p-value.
