# Supplementary material for: Plasma Circulating Vitamin C Levels and Risk of Endometrial Cancer: A Bi-Directional Mendelian Randomization Analysis
Source: Front Med (Lausanne). 2022 Mar 23;9:792008. doi: 10.3389/fmed.2022.792008 (PMC8984247; doi:10.3389/fmed.2022.792008)
Supplement: Supplementary file 8 [file Table_8.XLSX]

## Sheet: Supplementary table 8
Supplementary table 8. Causal effects between genetic predisposition circulating plasma vitamin C and several endometrial cancer risk factors.
id.exposure	id.outcome	outcome	exposure	method	nsnp	b	se	pval	lo_ci	up_ci	or	or_lci95	or_uci95
ebi-a-GCST005536	ukb-b-15175	Vitamin and mineral supplements: Vitamin C || id:ukb-b-15175	Type 1 diabetes || id:ebi-a-GCST005536	MR Egger	36	0.000121847	0.00140636	0.931466	-0.00263463	0.00287832	1.00012	0.997369	1.00288
ebi-a-GCST005536	ukb-b-15175	Vitamin and mineral supplements: Vitamin C || id:ukb-b-15175	Type 1 diabetes || id:ebi-a-GCST005536	Weighted median	36	0.0011921	0.000838532	0.155128	-0.000451423	0.00283562	1.00119	0.999549	1.00284
ebi-a-GCST005536	ukb-b-15175	Vitamin and mineral supplements: Vitamin C || id:ukb-b-15175	Type 1 diabetes || id:ebi-a-GCST005536	Inverse variance weighted	36	-0.000197209	0.00078113	0.80068	-0.00172822	0.0013338	0.999803	0.998273	1.00133
ebi-a-GCST005536	ukb-b-15175	Vitamin and mineral supplements: Vitamin C || id:ukb-b-15175	Type 1 diabetes || id:ebi-a-GCST005536	Simple mode	36	-0.00297531	0.00190709	0.127726	-0.00671321	0.000762583	0.997029	0.993309	1.00076
ebi-a-GCST005536	ukb-b-15175	Vitamin and mineral supplements: Vitamin C || id:ukb-b-15175	Type 1 diabetes || id:ebi-a-GCST005536	Weighted mode	36	0.000416732	0.000803576	0.607306	-0.00115828	0.00199174	1.00042	0.998842	1.00199
ebi-a-GCST010118	ukb-b-15175	Vitamin and mineral supplements: Vitamin C || id:ukb-b-15175	Type 2 diabetes || id:ebi-a-GCST010118	MR Egger	158	0.000630714	0.00175218	0.719365	-0.00280357	0.00406499	1.00063	0.9972	1.00407
ebi-a-GCST010118	ukb-b-15175	Vitamin and mineral supplements: Vitamin C || id:ukb-b-15175	Type 2 diabetes || id:ebi-a-GCST010118	Weighted median	158	0.000284139	0.00132967	0.830788	-0.00232202	0.0028903	1.00028	0.997681	1.00289
ebi-a-GCST010118	ukb-b-15175	Vitamin and mineral supplements: Vitamin C || id:ukb-b-15175	Type 2 diabetes || id:ebi-a-GCST010118	Inverse variance weighted	158	-7.23051e-05	0.000837139	0.931171	-0.0017131	0.00156849	0.999928	0.998288	1.00157
ebi-a-GCST010118	ukb-b-15175	Vitamin and mineral supplements: Vitamin C || id:ukb-b-15175	Type 2 diabetes || id:ebi-a-GCST010118	Simple mode	158	0.00211685	0.00323905	0.514363	-0.00423169	0.0084654	1.00212	0.995777	1.0085
ebi-a-GCST010118	ukb-b-15175	Vitamin and mineral supplements: Vitamin C || id:ukb-b-15175	Type 2 diabetes || id:ebi-a-GCST010118	Weighted mode	158	0.000428716	0.00150484	0.776102	-0.00252076	0.00337819	1.00043	0.997482	1.00338
ieu-a-90	ukb-b-15175	Vitamin and mineral supplements: Vitamin C || id:ukb-b-15175	Obesity class 1 || id:ieu-a-90	MR Egger	17	0.00497947	0.00588733	0.410958	-0.00655971	0.0165186	1.00499	0.993462	1.01666
ieu-a-90	ukb-b-15175	Vitamin and mineral supplements: Vitamin C || id:ukb-b-15175	Obesity class 1 || id:ieu-a-90	Weighted median	17	-0.00333072	0.00232766	0.15245	-0.00789294	0.00123149	0.996675	0.992138	1.00123
ieu-a-90	ukb-b-15175	Vitamin and mineral supplements: Vitamin C || id:ukb-b-15175	Obesity class 1 || id:ieu-a-90	Inverse variance weighted	17	-0.00379761	0.00216152	0.0789313	-0.00803419	0.000438958	0.99621	0.991998	1.00044
ieu-a-90	ukb-b-15175	Vitamin and mineral supplements: Vitamin C || id:ukb-b-15175	Obesity class 1 || id:ieu-a-90	Simple mode	17	-0.0107852	0.00549716	0.0674042	-0.0215596	-1.07431e-05	0.989273	0.978671	0.999989
ieu-a-90	ukb-b-15175	Vitamin and mineral supplements: Vitamin C || id:ukb-b-15175	Obesity class 1 || id:ieu-a-90	Weighted mode	17	-0.00336252	0.00335423	0.331037	-0.00993681	0.00321177	0.996643	0.990112	1.00322
ieu-a-91	ukb-b-15175	Vitamin and mineral supplements: Vitamin C || id:ukb-b-15175	Obesity class 2 || id:ieu-a-91	MR Egger	11	0.00124018	0.0056978	0.832549	-0.0099275	0.0124079	1.00124	0.990122	1.01249
ieu-a-91	ukb-b-15175	Vitamin and mineral supplements: Vitamin C || id:ukb-b-15175	Obesity class 2 || id:ieu-a-91	Weighted median	11	-0.00346203	0.00172449	0.0446888	-0.00684203	-8.20367e-05	0.996544	0.993181	0.999918
ieu-a-91	ukb-b-15175	Vitamin and mineral supplements: Vitamin C || id:ukb-b-15175	Obesity class 2 || id:ieu-a-91	Inverse variance weighted	11	-0.00158803	0.00181309	0.381102	-0.00514169	0.00196563	0.998413	0.994872	1.00197
ieu-a-91	ukb-b-15175	Vitamin and mineral supplements: Vitamin C || id:ukb-b-15175	Obesity class 2 || id:ieu-a-91	Simple mode	11	-0.0026467	0.00324306	0.433447	-0.0090031	0.00370971	0.997357	0.991037	1.00372
ieu-a-91	ukb-b-15175	Vitamin and mineral supplements: Vitamin C || id:ukb-b-15175	Obesity class 2 || id:ieu-a-91	Weighted mode	11	-0.0031545	0.00208454	0.161151	-0.0072402	0.000931197	0.99685	0.992786	1.00093
ieu-a-92	ukb-b-15175	Vitamin and mineral supplements: Vitamin C || id:ukb-b-15175	Obesity class 3 || id:ieu-a-92	Inverse variance weighted	2	-0.00310299	0.00143174	0.030213	-0.0059092	-0.00029678	0.996902	0.994108	0.999703
ukb-b-19953	ukb-b-15175	Vitamin and mineral supplements: Vitamin C || id:ukb-b-15175	Body mass index (BMI) || id:ukb-b-19953	MR Egger	421	-0.00334601	0.00593388	0.573136	-0.0149764	0.00828439	0.99666	0.985135	1.00832
ukb-b-19953	ukb-b-15175	Vitamin and mineral supplements: Vitamin C || id:ukb-b-15175	Body mass index (BMI) || id:ukb-b-19953	Weighted median	421	-0.00673952	0.00330638	0.041516	-0.01322	-0.000259019	0.993283	0.986867	0.999741
ukb-b-19953	ukb-b-15175	Vitamin and mineral supplements: Vitamin C || id:ukb-b-15175	Body mass index (BMI) || id:ukb-b-19953	Inverse variance weighted	421	-0.00858403	0.00219956	9.52e-05	-0.0128952	-0.0042729	0.991453	0.987188	0.995736
ukb-b-19953	ukb-b-15175	Vitamin and mineral supplements: Vitamin C || id:ukb-b-15175	Body mass index (BMI) || id:ukb-b-19953	Simple mode	421	0.00361265	0.0104272	0.729166	-0.0168246	0.0240499	1.00362	0.983316	1.02434
ukb-b-19953	ukb-b-15175	Vitamin and mineral supplements: Vitamin C || id:ukb-b-15175	Body mass index (BMI) || id:ukb-b-19953	Weighted mode	421	-0.00114659	0.00699902	0.869951	-0.0148647	0.0125715	0.998854	0.985245	1.01265
ukb-b-14057	ukb-b-15175	Vitamin and mineral supplements: Vitamin C || id:ukb-b-15175	Non-cancer illness code, self-reported: hypertension || id:ukb-b-14057	MR Egger	216	-0.0344006	0.0195819	0.0803893	-0.0727811	0.00397986	0.966184	0.929804	1.00399
ukb-b-14057	ukb-b-15175	Vitamin and mineral supplements: Vitamin C || id:ukb-b-15175	Non-cancer illness code, self-reported: hypertension || id:ukb-b-14057	Weighted median	216	-0.0203148	0.00893113	0.0229296	-0.0378198	-0.00280979	0.97989	0.962886	0.997194
ukb-b-14057	ukb-b-15175	Vitamin and mineral supplements: Vitamin C || id:ukb-b-15175	Non-cancer illness code, self-reported: hypertension || id:ukb-b-14057	Inverse variance weighted	216	-0.0148862	0.0068844	0.0305946	-0.0283796	-0.00139275	0.985224	0.972019	0.998608
ukb-b-14057	ukb-b-15175	Vitamin and mineral supplements: Vitamin C || id:ukb-b-15175	Non-cancer illness code, self-reported: hypertension || id:ukb-b-14057	Simple mode	216	-0.0495561	0.0288483	0.0872696	-0.106099	0.00698654	0.951652	0.899336	1.00701
ukb-b-14057	ukb-b-15175	Vitamin and mineral supplements: Vitamin C || id:ukb-b-15175	Non-cancer illness code, self-reported: hypertension || id:ukb-b-14057	Weighted mode	216	-0.0278195	0.0213785	0.194554	-0.0697215	0.0140824	0.972564	0.932654	1.01418
SNP: single nucleotide polymorphism, b: beta, se: standard error, or: odds ratio, p: p-value, id: identification, ci: confidence interval.
