# Supplementary material for: Plasma Circulating Vitamin C Levels and Risk of Endometrial Cancer: A Bi-Directional Mendelian Randomization Analysis
Source: Front Med (Lausanne). 2022 Mar 23;9:792008. doi: 10.3389/fmed.2022.792008 (PMC8984247; doi:10.3389/fmed.2022.792008)
Supplement: Supplementary file 9 [file Table_9.XLSX]

## Sheet: Supplementary table 9
Supplementary table 9. Mediation analysis identifying factors that mediate the relationship between plasma circulating vitamin C levels on endometrial cancer risks.
id.outcome	outcome	exposure	method	nsnp	b	se	pval	lo_ci	up_ci	or	or_lci95	or_uci95
ieu-b-111	triglycerides || id:ieu-b-111	Vitamin C	MR Egger	11	-0.0138758	0.129595	0.917082	-0.267882	0.24013	0.98622	0.764998	1.27141
ieu-b-111	triglycerides || id:ieu-b-111	Vitamin C	Weighted median	11	0.0302801	0.0139298	0.0297225	0.00297776	0.0575824	1.03074	1.00298	1.05927
ieu-b-111	triglycerides || id:ieu-b-111	Vitamin C	Inverse variance weighted	11	0.0598649	0.0800611	0.454616	-0.0970548	0.216785	1.06169	0.907506	1.24208
ieu-b-111	triglycerides || id:ieu-b-111	Vitamin C	Simple mode	11	0.001601	0.0225163	0.944717	-0.042531	0.045733	1.0016	0.958361	1.04679
ieu-b-111	triglycerides || id:ieu-b-111	Vitamin C	Weighted mode	11	0.0293119	0.0123842	0.0394877	0.00503876	0.053585	1.02975	1.00505	1.05505
ieu-b-109	HDL cholesterol || id:ieu-b-109	Vitamin C	MR Egger	11	0.00585457	0.145789	0.968844	-0.279893	0.291602	1.00587	0.755865	1.33857
ieu-b-109	HDL cholesterol || id:ieu-b-109	Vitamin C	Weighted median	11	-0.0258499	0.0140522	0.0658323	-0.0533922	0.00169239	0.974481	0.948008	1.00169
ieu-b-109	HDL cholesterol || id:ieu-b-109	Vitamin C	Inverse variance weighted	11	-0.058894	0.0889984	0.508136	-0.233331	0.115543	0.942807	0.791892	1.12248
ieu-b-109	HDL cholesterol || id:ieu-b-109	Vitamin C	Simple mode	11	-0.00387473	0.0226079	0.867337	-0.0481862	0.0404367	0.996133	0.952956	1.04127
ieu-b-109	HDL cholesterol || id:ieu-b-109	Vitamin C	Weighted mode	11	-0.0295046	0.0133638	0.0517534	-0.0556978	-0.00331152	0.970926	0.945825	0.996694
ieu-b-110	LDL cholesterol || id:ieu-b-110	Vitamin C	MR Egger	11	0.029229	0.0837763	0.735192	-0.134973	0.193431	1.02966	0.87374	1.21341
ieu-b-110	LDL cholesterol || id:ieu-b-110	Vitamin C	Weighted median	11	0.00683669	0.0142191	0.63065	-0.0210327	0.0347061	1.00686	0.979187	1.03532
ieu-b-110	LDL cholesterol || id:ieu-b-110	Vitamin C	Inverse variance weighted	11	-0.0324282	0.0527221	0.538503	-0.135764	0.0709071	0.968092	0.873049	1.07348
ieu-b-110	LDL cholesterol || id:ieu-b-110	Vitamin C	Simple mode	11	-0.0354909	0.0287491	0.245237	-0.0918391	0.0208573	0.965132	0.912252	1.02108
ieu-b-110	LDL cholesterol || id:ieu-b-110	Vitamin C	Weighted mode	11	-0.00333355	0.0147523	0.825778	-0.0322481	0.025581	0.996672	0.968266	1.02591
SNP: single nucleotide polymorphism, b: beta, se: standard error, or: odds ratio, p: p-value, id: identification, ci: confidence interval.
