# Supplementary material for: Plasma Circulating Vitamin C Levels and Risk of Endometrial Cancer: A Bi-Directional Mendelian Randomization Analysis
Source: Front Med (Lausanne). 2022 Mar 23;9:792008. doi: 10.3389/fmed.2022.792008 (PMC8984247; doi:10.3389/fmed.2022.792008)
Supplement: Supplementary file 10 [file Table_10.xlsx]

## Sheet: Supplementary table 10
Supplementary table 10. Bi-directional Mendelian randomization analysis of endometrial cancer on plasma circulating vitamin C levels.
id.exposure	id.outcome	outcome	exposure	method	nsnp	b	se	pval	lo_ci	up_ci	or	or_lci95	or_uci95
ebi-a-GCST006464	ukb-b-15175	Vitamin and mineral supplements: Vitamin C || id:ukb-b-15175	Endometrial cancer || id:ebi-a-GCST006464	MR Egger	15	0.000308532	0.00619304	0.961024	-0.0118298	0.0124469	1.00031	0.98824	1.01252
ebi-a-GCST006464	ukb-b-15175	Vitamin and mineral supplements: Vitamin C || id:ukb-b-15175	Endometrial cancer || id:ebi-a-GCST006464	Weighted median	15	0.00210199	0.00199639	0.292389	-0.00181093	0.00601492	1.0021	0.998191	1.00603
ebi-a-GCST006464	ukb-b-15175	Vitamin and mineral supplements: Vitamin C || id:ukb-b-15175	Endometrial cancer || id:ebi-a-GCST006464	Inverse variance weighted	15	0.00111708	0.00146829	0.446773	-0.00176076	0.00399493	1.00112	0.998241	1.004
ebi-a-GCST006464	ukb-b-15175	Vitamin and mineral supplements: Vitamin C || id:ukb-b-15175	Endometrial cancer || id:ebi-a-GCST006464	Simple mode	15	-0.00361345	0.00403227	0.385331	-0.0115167	0.00428979	0.996393	0.988549	1.0043
ebi-a-GCST006464	ukb-b-15175	Vitamin and mineral supplements: Vitamin C || id:ukb-b-15175	Endometrial cancer || id:ebi-a-GCST006464	Weighted mode	15	0.00296064	0.00346924	0.407803	-0.00383906	0.00976034	1.00297	0.996168	1.00981
SNP: single nucleotide polymorphism, b: beta, se: standard error, or: odds ratio, p: p-value, id: identification, ci: confidence interval.
